# Supplementary material for: Temporal and Spatial Analysis Techniques as Potential Tools for Combating the HIV Epidemic among Young Brazilian Amazonian People: An Ecological Study
Source: Trop Med Infect Dis. 2022 Jul 16;7(7):137. doi: 10.3390/tropicalmed7070137 (PMC9319365; doi:10.3390/tropicalmed7070137)
Supplement: Supplementary file 1 [file tropicalmed-07-00137-s001.zip]

Archive with 1 entries (1 files):
- tropicalmed-1783164-supplementary.pdf
